# Supplementary material for: CircANKRD12 Is Induced in Endothelial Cell Response to Oxidative Stress
Source: Cells. 2022 Nov 9;11(22):3546. doi: 10.3390/cells11223546 (PMC9688326; doi:10.3390/cells11223546)
Supplement: Supplementary file 1 [file cells-11-03546-s001.zip]

Archive with 3 entries (2 files):
- Supplementary.Material_Voellenkle/
- Supplementary.Material_Voellenkle/Supplementaries_Voellenkle_proofs.pdf
- Supplementary.Material_Voellenkle/Tables_S1-S4_Voellenkle_final.xlsx
