# Supplementary material for: CircANKRD12 Is Induced in Endothelial Cell Response to Oxidative Stress
Source: Cells. 2022 Nov 9;11(22):3546. doi: 10.3390/cells11223546 (PMC9688326; doi:10.3390/cells11223546)
Supplement: Supplementary file 1 [file cells-11-03546-s001.zip › Supplementary.Material_Voellenkle/Tables_S1-S4_Voellenkle_final.xlsx]

## Sheet: TableS1_siRNA
Table S1. Sequences of siRNAs used for ANKRD12 knockdown in HUVEC. The most efficient siRNA for each transcript type was used for the specific silencing in all subsequent functional studies (highlighted in grey).
siRNA_ON-TARGETplus	Sense	Antisense	siRNA targets:	specific for:
ANKRD12_Circ.1	5' - GUUACACAGAUCCAGGAUGAGAAGUU - 3'	5' - PCUUCUCAUCCUGGAUCUGUGUAACUU - 3'	spans back-splice junction (Exon 8- Exon 2)	circular
ANKRD12_Circ.2	5' - AUGAAAGUUACACAGAUCCAGGUU - 3'	5' - PCCUGGAUCUGUGUAACUUUCAUUU - 3'	spans back-splice junction (Exon 8- Exon 2)	circular
ANKRD12_Lin.1	5' - CUGCAAGAACAUUGGCAAAUU - 3'	5' - PUUUGCCAAUGUUCUUGCAGUU - 3'	Exon 11	linear
ANKRD12_Lin.2	5' - CCUUAAAGACCUAGAAAUAUU - 3'	5' - PUAUUUCUAGGUCUUUAAGGUU - 3'	Exon 9	linear
ANKRD12_Lin.3	5' - CCAGAAAGUUCAAGUGUAAUU - 3'	5' - PUUACACUUGAACUUUCUGGUU - 3'	Exon 9	linear
ANKRD12_Lin.4	5' - GGUUACAAGAUGUGGAUGAUU - 3'	5' - PUCAUCCACAUCUUGUAACCUU - 3'	Exon 12	linear
ANKRD12_Lin.5	5' - UGUUUUUUACUUUUAAAUGAUUU - 3'	5' - PAUCAUUUAAAAGUAAAAAACAUU - 3'	Exon 9	linear

## Sheet: TableS2_primer
Table S2. Primer-sequences. Primer couples used to measure differential expression or to characterize circANKRD12 long and short isoforms.
Differential expression	Forward	anneals to:	Reverse	anneals to:	specific for:
circ.ANKRD12	5' - CAAGCTAATAAACATGGGGAGCG - 3'	Exon 8	5' - GTGAACCCAGATTTGGGCATT - 3'	Exon 2	circular
lin.ANKRD12			5' - GCAGATGGAAGAGGTGTTTTACTG - 3'	Exon 9	linear
UBC	5' - GATCGCTGTGATCGTCACTTGACAA - 3'	Exon 1	5' - AGTCAGACAGGGTGCGCCCA - 3'	Exon 2	linear
RPL23	5' - TCCGGATTTCCTTGGGTCTT - 3'	Exon 2	5' -TGTTCAGCCGTCCCTTGATC - 3'	Exon 3	linear
Long circAKRD12 isoform	Forward	anneals to:	Reverse	anneals to:	specific for:
circ._8.5_1	5' - AAAGAGAGGTGCCTTTATCTGATG - 3'	Exon 8	5' - AGTGCCATCTGTTTTCGCTCT - 3'	Exon 5	circular
circ._8.5_2			5' - GTGCCATCTGTTTTCGCTCA - 3'	Exon 5	circular
circ._4.2_1	5' - TCAGATCCAGGACATACAAGTG - 3'	Exon 4	5' - TTCTTCCATATGGTTTCTCTACCA - 3'	Exon 2	circular
circ._4.2_2	5' - GACATACAAGTGAAAATTGGGGG - 3'	Exon 4	5' - TCTCTACCATATTGCTGTCACTGT- 3'	Exon 2	circular
Short circAKRD12 isoform	Forward	anneals to:	Reverse	anneals to:	specific for:
divergent	5' - AGCAGAAACAGAGGAGTTGGA - 3'	Exon 8	5' - GATTTCCACCGTGACGAAGT - 3'	Exon 8	circular
back-splice spanning	5' - CGTCCAGTGGATGTAGCAGAA - 3'	Exon 8	5' - TTCTCATCCTGGATCTGTGTAACTT - 3'	Exon 2	circular

## Sheet: TableS3_RNAseq
Table S3. Identification of circRNAs in endothelial cells exposed to oxidative stress by RNAseq. HUVEC were exposed to 200µM H2O2 for 16 hours (16h_1/2/3) and 36 hours (36h_1/2/3) or to solvent alone for 16 hours (ctrl_1/2/3). Each back-splice junction is identified with the coordinates of the involved donor and acceptor sites in the format “chromosome number: donor position | acceptor position”.…
	RAW COUNTS									.	NORMALIZED COUNTS [cpm]									.	ANNOTATION
Back-splice junction	ctrl_1	ctrl_2	ctrl_3	16h_1	16h_2	16h_3	36h_1	36h_2	36h_3		ctrl_1	ctrl_2	ctrl_3	16h_1	16h_2	16h_3	36h_1	36h_2	36h_3		Nearest Refseq	Nearest Ensembl ID	Gene Name	Gene Type
chr1:110203787|110233186	12	0	0	0	0	0	18	40	48		0.0852537	0	0	0	0	0	0.135734	0.24288	0.365491		NM_000848	ENSG00000213366	GSTM2	protein-coding
chr1:117944808|117963271	158	268	238	229	255	382	0	278	0		1.12251	1.2827	1.59529	1.52211	1.4614	1.95746	0	1.68802	0		NM_006699	ENSG00000198162	MAN1A2	protein-coding
chr1:117944808|117984947	0	277	265	245	264	385	0	0	0		0	1.32577	1.77627	1.62846	1.51298	1.97283	0	0	0		NM_006699	ENSG00000198162	MAN1A2	protein-coding
chr1:14099573|14109326	0	0	0	90	88	72	66	0	0		0	0	0	0.598209	0.504327	0.368945	0.497692	0	0		NM_012231	ENSG00000116731	PRDM2	protein-coding
chr1:14104913|14109326	73	0	69	0	101	98	81	94	0		0.518626	0	0.462501	0	0.57883	0.502175	0.610804	0.570769	0		NM_012231	ENSG00000116731	PRDM2	protein-coding
chr1:151400299|151403317	0	548	314	480	579	0	310	0	0		0	2.62283	2.10472	3.19045	3.31824	0	2.33764	0	0		NM_015100	ENSG00000143442	POGZ	protein-coding
chr1:155408118|155408859	0	173	132	145	157	237	0	162	0		0	0.828009	0.884785	0.963781	0.899766	1.21444	0	0.983665	0		NR_034180	ENSG00000237872	POU5F1P4	pseudo
chr1:155408118|155429689	92	0	111	115	133	184	104	118	0		0.653611	0	0.744024	0.764378	0.762222	0.94286	0.784242	0.716497	0		NR_034180	ENSG00000237872	POU5F1P4	pseudo
chr1:155734791|155736500	0	39	30	33	49	58	0	0	0		0	0.186661	0.201088	0.219343	0.280819	0.297206	0	0	0		NR_132767		SCARNA26B	ncRNA
chr1:155823067|155823597	37	85	44	72	87	92	70	0	0		0.262865	0.406825	0.294928	0.478567	0.498596	0.47143	0.527855	0	0		NM_032292	ENSG00000116580	GON4L	protein-coding
chr1:156109586|156109774	0	1006	0	1353	1810	0	953	1014	0		0	4.8149	0	8.99308	10.3731	0	7.18637	6.15702	0		NM_022367	ENSG00000196189	SEMA4A	protein-coding
chr1:160184784|160185063	0	2599	0	0	0	0	0	1837	2016		0	12.4393	0	0	0	0	0	11.1543	15.3506		NR_123725	ENSG00000227741	LOC729867	ncRNA
chr1:205585606|205593019	223	383	261	283	264	330	224	323	281		1.5843	1.83311	1.74946	1.88104	1.51298	1.691	1.68914	1.96126	2.13965		NM_001973	ENSG00000158711	ELK4	protein-coding
chr1:208383625|208391347	0	0	0	0	246	0	223	293	0		0	0	0	0	1.40982	0	1.68159	1.7791	0		NM_025179	ENSG00000076356	PLXNA2	protein-coding
chr1:21231376|21268823	247	0	238	0	360	438	320	309	0		1.7548	0	1.59529	0	2.06316	2.24442	2.41305	1.87625	0		NR_031657	ENSG00000221808	MIR1256	ncRNA
chr1:21267984|21268823	282	416	0	0	365	0	0	0	0		2.00346	1.99105	0	0	2.09181	0	0	0	0		NR_031657	ENSG00000221808	MIR1256	ncRNA
chr1:21295967|21307720	187	294	0	0	294	371	230	0	0		1.32854	1.40714	0	0	1.68491	1.90109	1.73438	0	0		NR_031657	ENSG00000221808	MIR1256	ncRNA
chr1:21329206|21437876	63	0	0	112	0	0	0	0	80		0.447582	0	0	0.744438	0	0	0	0	0.609152		NM_003760	ENSG00000075151	EIF4G3	protein-coding
chr1:23356962|23377013	0	446	0	0	0	431	0	344	0		0	2.13464	0	0	0	2.20855	0	2.08877	0		NR_036057	ENSG00000263793	MIR3115	ncRNA
chr1:243708812|243859018	0	431	278	0	0	0	0	347	0		0	2.06284	1.86341	0	0	0	0	2.10699	0		NM_005465	ENSG00000117020	AKT3	protein-coding
chr1:243776973|243859018	0	389	0	183	0	311	0	0	0		0	1.86182	0	1.21636	0	1.59364	0	0	0		NM_005465	ENSG00000117020	AKT3	protein-coding
chr1:247318868|247323115	0	0	37	14	38	56	0	0	24		0	0	0.248008	0.0930548	0.217778	0.286957	0	0	0.182746		NM_003431	ENSG00000196418	ZNF124	protein-coding
chr1:247319708|247323115	0	0	47	0	0	57	26	0	0		0	0	0.315037	0	0	0.292081	0.19606	0	0		NM_003431	ENSG00000196418	ZNF124	protein-coding
chr1:27056142|27059283	86	0	97	189	133	205	120	103	103		0.610985	0	0.650183	1.25624	0.762222	1.05047	0.904894	0.625417	0.784283		NM_006015	ENSG00000117713	ARID1A	protein-coding
chr1:28362055|28374937	0	185	101	0	0	116	0	0	0		0	0.885443	0.676995	0	0	0.594411	0	0	0		NM_001990	ENSG00000158161	EYA3	protein-coding
chr1:28362055|28384605	83	0	0	0	0	0	77	0	66		0.589671	0	0	0	0	0	0.58064	0	0.50255		NM_001990	ENSG00000158161	EYA3	protein-coding
chr1:28800066|28802803	0	0	0	175	204	0	165	177	158		0	0	0	1.16318	1.16912	0	1.24423	1.07475	1.20308		NR_002909	ENSG00000242125	SNHG3	ncRNA
chr1:32381496|32385259	69	119	91	96	80	130	97	0	97		0.490209	0.569555	0.609965	0.63809	0.458479	0.666151	0.731456	0	0.738597		NM_003479	ENSG00000184007	PTP4A2	protein-coding
chr1:41536267|41541123	143	169	0	129	0	170	0	125	0		1.01594	0.808865	0	0.857433	0	0.87112	0	0.759001	0		NM_144990	ENSG00000171790	SLFNL1	protein-coding
chr1:47745913|47748131	0	0	102	0	102	127	47	56	49		0	0	0.683698	0	0.584561	0.650778	0.354417	0.340032	0.373106		NM_003035	ENSG00000123473	STIL	protein-coding
chr1:65131740|65141666	0	0	35	0	0	52	21	0	0		0	0	0.234602	0	0	0.26646	0.158356	0	0		NM_018211	ENSG00000162437	RAVER2	protein-coding
chr1:8674620|8716500	0	60	0	0	49	88	0	0	0		0	0.287171	0	0	0.280819	0.450933	0	0	0		NR_132752		SNORD128	snoRNA
chr1:8716032|8716500	50	74	60	65	62	85	57	97	0		0.355224	0.354177	0.402175	0.43204	0.355322	0.43556	0.429825	0.588985	0		NR_132752		SNORD128	snoRNA
chr1:97235259|97250810	0	0	54	0	63	68	0	57	0		0	0	0.361958	0	0.361053	0.348448	0	0.346104	0		NM_021190	ENSG00000117569	PTBP2	protein-coding
chr10:102683732|102685776	103	235	172	201	0	0	95	147	94		0.731761	1.12475	1.1529	1.336	0	0	0.716374	0.892585	0.715754		NM_018121	ENSG00000119906	SLF2	protein-coding
chr10:102683732|102690835	0	0	136	0	0	177	0	135	0		0	0	0.911597	0	0	0.90699	0	0.819721	0		NM_018121	ENSG00000119906	SLF2	protein-coding
chr10:102683735|102685776	0	206	0	197	172	216	92	0	0		0	0.985953	0	1.30941	0.985731	1.10684	0.693752	0	0		NM_018121	ENSG00000119906	SLF2	protein-coding
chr10:103552596|103570071	117	227	193	170	247	331	0	0	0		0.831223	1.08646	1.29366	1.12995	1.41556	1.69612	0	0	0		NM_012215	ENSG00000198408	MGEA5	protein-coding
chr10:112711366|112724819	0	0	0	0	152	171	0	165	0		0	0	0	0	0.871111	0.876244	0	1.00188	0		NM_007373	ENSG00000108061	SHOC2	protein-coding
chr10:112723883|112745523	93	137	84	91	132	0	78	124	83		0.660716	0.655707	0.563045	0.604856	0.756491	0	0.588181	0.752929	0.631995		NM_007373	ENSG00000108061	SHOC2	protein-coding
chr10:13701323|13705509	155	0	98	228	0	0	159	0	0		1.10119	0	0.656886	1.51546	0	0	1.19898	0	0		NM_003675	ENSG00000165630	PRPF18	protein-coding
chr10:31661947|31791437	0	731	551	0	0	914	0	0	0		0	3.4987	3.69331	0	0	4.68355	0	0	0		NM_030751	ENSG00000148516	ZEB1	protein-coding
chr10:33200568|33201052	5036	6765	0	4777	6059	5792	5338	0	0		35.7781	32.3785	0	31.7516	34.7241	29.6796	40.2527	0	0		NR_132768		SNORA86	snoRNA
chr10:43650345|43671480	0	52	35	45	0	69	0	0	51		0	0.248881	0.234602	0.299105	0	0.353572	0	0	0.388334		NM_018590	ENSG00000169826	CSGALNACT2	protein-coding
chr10:69714352|69773943	118	179	155	0	0	228	0	151	116		0.838328	0.856726	1.03895	0	0	1.16833	0	0.916873	0.883271		NR_131184		POU5F1P5	pseudo
chr10:7839010|7844817	0	0	0	0	0	638	436	427	398		0	0	0	0	0	3.26926	3.28778	2.59275	3.03053		NM_005174	ENSG00000165629	ATP5C1	protein-coding
chr10:91511103|91522592	101	0	122	0	87	75	0	0	0		0.717552	0	0.817756	0	0.498596	0.384318	0	0	0		NM_016195	ENSG00000138182	KIF20B	protein-coding
chr10:97915083|97920158	0	43	0	0	0	0	24	39	0		0	0.205806	0	0	0	0	0.180979	0.236808	0		NM_014803	ENSG00000177853	ZNF518A	protein-coding
chr10:98703870|98711953	114	217	174	169	192	176	154	165	0		0.80991	1.0386	1.16631	1.1233	1.10035	0.901866	1.16128	1.00188	0		NM_015652	ENSG00000196233	LCOR	protein-coding
chr11:119155679|119156276	0	150	101	217	167	250	166	154	171		0	0.717927	0.676995	1.44235	0.957076	1.28106	1.25177	0.935089	1.30206		NR_106814	ENSG00000076706	MIR6756	ncRNA
chr11:120916383|120930794	0	0	0	0	32	42	0	33	32		0	0	0	0	0.183392	0.215218	0	0.200376	0.243661		NM_152715	ENSG00000154114	TBCEL	protein-coding
chr11:130130751|130131824	0	54	35	40	60	66	0	45	37		0	0.258454	0.234602	0.265871	0.34386	0.3382	0	0.27324	0.281733		NM_014155	ENSG00000196323	ZBTB44	protein-coding
chr11:13435077|13466728	0	0	0	0	0	61	0	65	45		0	0	0	0	0	0.312578	0	0.394681	0.342648		NM_032320	ENSG00000148925	BTBD10	protein-coding
chr11:308148|320658	0	0	0	0	1420	0	0	1161	921		0	0	0	0	8.13801	0	0	7.0496	7.01286		NM_003641	ENSG00000185885	IFITM1	protein-coding
chr11:32948703|32956981	82	0	182	99	183	266	80	148	97		0.582567	0	1.21993	0.65803	1.04877	1.36305	0.603263	0.898657	0.738597		NM_024774	ENSG00000060749	QSER1	protein-coding
chr11:32948703|32979632	0	0	133	0	0	0	62	118	0		0	0	0.891488	0	0	0	0.467529	0.716497	0		NM_024774	ENSG00000060749	QSER1	protein-coding
chr11:33307959|33309057	57	106	88	72	98	0	56	92	0		0.404955	0.507335	0.589857	0.478567	0.561637	0	0.422284	0.558625	0		NM_005734	ENSG00000110422	HIPK3	protein-coding
chr11:34978931|34999729	0	0	111	90	144	157	0	107	105		0	0	0.744024	0.598209	0.825263	0.804505	0	0.649705	0.799512		NR_039836	ENSG00000251862	MIR1343	ncRNA
chr11:34978931|35013926	0	0	110	0	0	0	0	102	92		0	0	0.737321	0	0	0	0	0.619345	0.700525		NR_039836	ENSG00000251862	MIR1343	ncRNA
chr11:61133517|61135470	0	242	0	0	162	0	132	0	0		0	1.15826	0	0	0.928421	0	0.995384	0	0		NM_153611	ENSG00000162144	CYB561A3	protein-coding
chr11:65198240|65205128	653	0	0	0	3141	5758	2228	5619	0		4.63922	0	0	0	18.001	29.5054	16.8009	34.1186	0		NR_030343	ENSG00000245532	MIR612	ncRNA
chr11:65267160|65268023	21087	39042	26882	37645	52520	54176	37496	49624	35735		149.812	186.862	180.188	250.218	300.992	277.611	282.749	301.317	272.101		NR_002819		MALAT1	ncRNA
chr11:65267166|65267534	0	24519	13910	18133	31360	0	0	28187	0		0	117.352	93.2376	120.526	179.724	0	0	171.152	0		NR_002819		MALAT1	ncRNA
chr11:65267672|65268121	0	0	0	0	32679	41701	25404	0	0		0	0	0	0	187.283	213.686	191.566	0	0		NR_002819		MALAT1	ncRNA
chr11:69455926|69456279	585	0	391	0	0	1019	0	0	0		4.15612	0	2.62084	0	0	5.2216	0	0	0		NM_053056	ENSG00000110092	CCND1	protein-coding
chr11:76174865|76183884	79	0	0	158	0	174	109	0	0		0.561253	0	0	1.05019	0	0.891617	0.821945	0	0		NM_020193	ENSG00000158636	EMSY	protein-coding
chr11:77404552|77413540	0	265	185	226	0	256	0	0	0		0	1.26834	1.24004	1.50217	0	1.3118	0	0	0		NM_001293	ENSG00000074201	CLNS1A	protein-coding
chr11:77409532|77413540	0	0	131	0	221	223	123	0	0		0	0	0.878082	0	1.26655	1.1427	0.927516	0	0		NM_001293	ENSG00000074201	CLNS1A	protein-coding
chr11:85707869|85714494	535	1049	950	0	0	0	0	0	774		3.80089	5.0207	6.36777	0	0	0	0	0	5.89355		NM_007166	ENSG00000073921	PICALM	protein-coding
chr11:9735013|9754257	924	1391	985	994	1314	0	0	1097	0		6.56453	6.65758	6.60237	6.60689	7.53052	0	0	6.66099	0		NR_036485	ENSG00000246273	SBF2-AS1	ncRNA
chr12:105903547|105907553	118	331	215	238	338	330	307	434	301		0.838328	1.58423	1.44113	1.58193	1.93708	1.691	2.31502	2.63525	2.29193		NM_207376	ENSG00000235162	C12orf75	protein-coding
chr12:111991962|111993723	0	0	56	0	81	89	0	76	0		0	0	0.375363	0	0.46421	0.456057	0	0.461473	0		NM_002973	ENSG00000204842	ATXN2	protein-coding
chr12:122825300|122826244	293	630	339	0	569	0	341	482	0		2.08161	3.01529	2.27229	0	3.26094	0	2.57141	2.92671	0		NR_045382		CLIP1-AS1	ncRNA
chr12:122861936|122865105	0	0	73	0	112	100	0	93	0		0	0	0.489313	0	0.641871	0.512424	0	0.564697	0		NR_045382		CLIP1-AS1	ncRNA
chr12:26208169|26220646	94	0	114	0	0	253	0	129	94		0.66782	0	0.764133	0	0	1.29643	0	0.783289	0.715754		NM_007211	ENSG00000123094	RASSF8	protein-coding
chr12:26208212|26220646	109	0	121	0	0	285	0	0	108		0.774387	0	0.811053	0	0	1.46041	0	0	0.822355		NM_007211	ENSG00000123094	RASSF8	protein-coding
chr12:26217431|26220646	0	179	167	0	227	353	0	0	0		0	0.856726	1.11939	0	1.30094	1.80886	0	0	0		NM_007211	ENSG00000123094	RASSF8	protein-coding
chr12:459787|475270	136	300	0	186	0	359	183	290	0		0.966208	1.43585	0	1.2363	0	1.8396	1.37996	1.76088	0		NM_032358	ENSG00000120647	CCDC77	protein-coding
chr12:46319925|46322642	207	0	318	0	0	489	0	343	0		1.47063	0	2.13153	0	0	2.50575	0	2.0827	0		NM_004719	ENSG00000139218	SCAF11	protein-coding
chr12:50821545|50835426	0	0	0	0	65	0	60	65	0		0	0	0	0	0.372515	0	0.452447	0.394681	0		NR_132753		SNORD133	snoRNA
chr12:66221781|66232349	334	376	0	0	0	0	0	241	0		2.37289	1.7996	0	0	0	0	0	1.46335	0		NR_026825	ENSG00000241749	RPSAP52	pseudo
chr12:69644909|69656342	459	549	414	331	486	511	0	392	338		3.26095	2.62761	2.77501	2.20008	2.78526	2.61848	0	2.38023	2.57367		NR_031692	ENSG00000283476	MIR1279	ncRNA
chr12:70193989|70195501	87	0	82	81	70	0	0	61	0		0.618089	0	0.549639	0.538388	0.40117	0	0	0.370393	0		NM_022456	ENSG00000127328	RAB3IP	protein-coding
chr12:78334099|78401225	0	0	0	240	375	426	0	0	0		0	0	0	1.59522	2.14912	2.18292	0	0	0		NM_014903	ENSG00000067798	NAV3	protein-coding
chr12:78334099|78415642	0	318	0	212	355	396	155	285	0		0	1.52201	0	1.40911	2.0345	2.0292	1.16882	1.73052	0		NM_014903	ENSG00000067798	NAV3	protein-coding
chr12:78334099|78452895	0	376	0	240	0	457	0	0	0		0	1.7996	0	1.59522	0	2.34178	0	0	0		NM_014903	ENSG00000067798	NAV3	protein-coding
chr12:78400199|78415642	0	0	0	240	354	342	0	268	0		0	0	0	1.59522	2.02877	1.75249	0	1.6273	0		NM_014903	ENSG00000067798	NAV3	protein-coding
chr12:95602619|95605043	50	106	58	39	0	62	49	0	0		0.355224	0.507335	0.388769	0.259224	0	0.317703	0.369498	0	0		NM_018351	ENSG00000180263	FGD6	protein-coding
chr13:21732061|21746820	194	0	219	92	158	178	0	40	63		1.37827	0	1.46794	0.611503	0.905497	0.912114	0	0.24288	0.479707		NM_024026	ENSG00000173141	MRPL57	protein-coding
chr13:21735929|21746820	259	0	269	0	207	227	58	53	0		1.84006	0	1.80308	0	1.18632	1.1632	0.437365	0.321816	0		NM_024026	ENSG00000173141	MRPL57	protein-coding
chr13:21742127|21742538	280	574	445	141	274	325	87	0	0		1.98925	2.74727	2.9828	0.937194	1.57029	1.66538	0.656048	0	0		NM_024026	ENSG00000173141	MRPL57	protein-coding
chr13:21742127|21746820	0	368	0	109	0	187	0	0	44		0	1.76131	0	0.724498	0	0.958232	0	0	0.335034		NM_024026	ENSG00000173141	MRPL57	protein-coding
chr13:29001296|29041754	0	0	1066	0	0	1211	375	957	0		0	0	7.14531	0	0	6.20545	2.82779	5.81091	0		NM_002019	ENSG00000102755	FLT1	protein-coding
chr13:33016525|33018263	0	17	21	0	0	0	0	42	0		0	0.0813651	0.140761	0	0	0	0	0.255024	0		NM_052818	ENSG00000139597	N4BP2L1	protein-coding
chr14:102661275|102676199	0	0	58	48	66	0	0	67	58		0	0	0.388769	0.319045	0.378246	0	0	0.406825	0.441635		NM_014226	ENSG00000080823	MOK	protein-coding
chr14:21971316|21972024	0	0	81	80	0	80	0	82	0		0	0	0.542936	0.531741	0	0.409939	0	0.497905	0		NM_019852	ENSG00000165819	METTL3	protein-coding
chr14:31404369|31425448	0	65	0	71	0	0	51	73	0		0	0.311102	0	0.471921	0	0	0.38458	0.443257	0		NR_038356	ENSG00000258525	LOC100506071	ncRNA
chr14:32559708|32563592	0	40	41	28	39	44	0	0	0		0	0.191447	0.27482	0.18611	0.223509	0.225466	0	0	0		NM_001173	ENSG00000100852	ARHGAP5	protein-coding
chr14:32559708|32586493	0	0	0	21	17	0	0	0	17		0	0	0	0.139582	0.0974269	0	0	0	0.129445		NM_001173	ENSG00000100852	ARHGAP5	protein-coding
chr14:39648295|39648666	0	0	635	652	853	0	0	0	433		0	0	4.25635	4.33369	4.88854	0	0	0	3.29704		NM_002687	ENSG00000100941	PNN	protein-coding
chr14:60582437|60592541	0	0	0	0	157	0	80	107	116		0	0	0	0	0.899766	0	0.603263	0.649705	0.883271		NM_022495	ENSG00000126773	PCNX4	protein-coding
chr14:61262935|61285565	0	0	446	348	0	0	313	327	0		0	0	2.9895	2.31308	0	0	2.36027	1.98555	0		NM_002431	ENSG00000020426	MNAT1	protein-coding
chr14:64465632|64489581	0	0	0	0	143	108	0	77	0		0	0	0	0	0.819532	0.553418	0	0.467545	0		NR_031677	ENSG00000221537	MIR548H1	ncRNA
chr14:65896934|65922436	0	59	0	0	0	39	0	51	0		0	0.282385	0	0	0	0.199845	0	0.309672	0		NR_030355	ENSG00000207781	MIR625	ncRNA
chr14:73614503|73640415	0	106	45	0	0	115	0	0	0		0	0.507335	0.301631	0	0	0.589287	0	0	0		NM_000021	ENSG00000080815	PSEN1	protein-coding
chr14:75513079|75516421	0	48	41	0	0	60	0	46	0		0	0.229737	0.27482	0	0	0.307454	0	0.279312	0		NM_014381	ENSG00000119684	MLH3	protein-coding
chr14:97299804|97327072	182	0	151	95	123	147	0	68	64		1.29301	0	1.01214	0.631443	0.704912	0.753263	0	0.412897	0.487322		NM_003384	ENSG00000100749	VRK1	protein-coding
chr14:99924616|99932150	165	283	0	0	0	0	0	191	0		1.17224	1.35449	0	0	0	0	0	1.15975	0		NM_032233	ENSG00000183576	SETD3	protein-coding
chr15:25650608|25657118	0	92	0	71	81	0	0	77	0		0	0.440329	0	0.471921	0.46421	0	0	0.467545	0		NM_000462	ENSG00000114062	UBE3A	protein-coding
chr15:30053342|30065560	665	966	454	756	862	0	615	767	0		4.72447	4.62345	3.04312	5.02496	4.94012	0	4.63758	4.65723	0		NM_003257	ENSG00000104067	TJP1	protein-coding
chr15:30053342|30092905	0	805	397	658	752	768	529	643	452		0	3.85288	2.66106	4.37357	4.30971	3.93541	3.98907	3.9043	3.44171		NM_003257	ENSG00000104067	TJP1	protein-coding
chr15:40920268|40943017	83	195	155	0	153	120	22	41	0		0.589671	0.933305	1.03895	0	0.876842	0.614908	0.165897	0.248952	0		NM_144508	ENSG00000137812	KNL1	protein-coding
chr15:41961026|41962156	0	68	0	52	87	90	0	89	0		0	0.32546	0	0.345632	0.498596	0.461181	0	0.540409	0		NM_001080541	ENSG00000174197	MGA	protein-coding
chr15:41988273|41991357	52	88	0	89	0	122	78	129	0		0.369433	0.421184	0	0.591562	0	0.625157	0.588181	0.783289	0		NR_030356	ENSG00000207766	MIR626	ncRNA
chr15:52161414|52194233	0	0	0	309	414	468	0	349	0		0	0	0	2.05385	2.37263	2.39814	0	2.11913	0		NR_109775		LOC100422556	pseudo
chr15:63988323|64008672	87	0	157	123	166	211	0	166	0		0.618089	0	1.05236	0.817552	0.951345	1.08121	0	1.00795	0		NR_034080	ENSG00000259248	USP3-AS1	ncRNA
chr15:64495281|64508912	0	0	0	0	114	0	86	99	0		0	0	0	0	0.653333	0	0.648507	0.601129	0		NM_000942	ENSG00000166794	PPIB	protein-coding
chr15:64791492|64792365	91	101	68	92	102	113	88	113	74		0.646507	0.483404	0.455798	0.611503	0.584561	0.579039	0.663589	0.686137	0.563466		NM_015042	ENSG00000180357	ZNF609	protein-coding
chr15:69502655|69553668	0	943	0	502	888	851	0	0	0		0	4.51337	0	3.33668	5.08912	4.36073	0	0	0		NM_017705	ENSG00000137819	PAQR5	protein-coding
chr15:77471132|77474382	0	0	318	256	376	0	0	416	0		0	0	2.13153	1.70157	2.15485	0	0	2.52596	0		NM_030944		LINC00597	ncRNA
chr15:80390758|80415142	0	0	12	34	0	22	0	24	0		0	0	0.080435	0.22599	0	0.112733	0	0.145728	0		NM_019006	ENSG00000086666	ZFAND6	protein-coding
chr15:93540187|93545547	0	325	0	303	0	0	249	366	222		0	1.55551	0	2.01397	0	0	1.87766	2.22236	1.6904		NM_020211	ENSG00000182175	RGMA	protein-coding
chr15:93543742|93552553	371	655	0	627	731	0	490	642	0		2.63576	3.13495	0	4.16752	4.18936	0	3.69498	3.89823	0		NM_020211	ENSG00000182175	RGMA	protein-coding
chr15:93543742|93558139	305	492	348	496	607	611	415	508	349		2.16686	2.3548	2.33262	3.2968	3.47871	3.13091	3.12943	3.08458	2.65743		NM_020211	ENSG00000182175	RGMA	protein-coding
chr16:14028049|14029600	0	0	0	0	0	139	42	81	0		0	0	0	0	0	0.712269	0.316713	0.491833	0		NM_005236	ENSG00000175595	ERCC4	protein-coding
chr16:16235030|16236799	0	447	183	0	0	445	0	0	329		0	2.13942	1.22663	0	0	2.28029	0	0	2.50514		NM_001171	ENSG00000091262	ABCC6	protein-coding
chr16:18846214|18856973	0	0	0	0	205	305	0	0	125		0	0	0	0	1.17485	1.56289	0	0	0.9518		NM_015161	ENSG00000170540	ARL6IP1	protein-coding
chr16:23632683|23649450	0	0	77	0	0	110	0	90	0		0	0	0.516125	0	0	0.563666	0	0.546481	0		NM_024675	ENSG00000083093	PALB2	protein-coding
chr16:53175091|53191453	78	170	117	124	191	254	89	185	141		0.554149	0.813651	0.784241	0.824199	1.09462	1.30156	0.67113	1.12332	1.07363		NM_015287	ENSG00000177200	CHD9	protein-coding
chr16:53189838|53191453	0	191	132	0	217	0	0	213	140		0	0.91416	0.884785	0	1.24363	0	0	1.29334	1.06602		NM_015287	ENSG00000177200	CHD9	protein-coding
chr16:56652091|56672678	0	238	251	0	0	380	0	218	405		0	1.13911	1.68243	0	0	1.94721	0	1.3237	3.08383		NM_175617	ENSG00000169715	MT1E	protein-coding
chr16:67644727|67646024	139	0	0	0	147	147	85	0	82		0.987522	0	0	0	0.842456	0.753263	0.640967	0	0.624381		NM_001013838	ENSG00000159753	CARMIL2	protein-coding
chr16:68155890|68157024	57	97	60	67	88	92	57	76	0		0.404955	0.46426	0.402175	0.445333	0.504327	0.47143	0.429825	0.461473	0		NM_004555	ENSG00000072736	NFATC3	protein-coding
chr16:68155890|68160513	58	119	55	82	91	123	48	81	53		0.412059	0.569555	0.36866	0.545035	0.52152	0.630281	0.361958	0.491833	0.403563		NM_004555	ENSG00000072736	NFATC3	protein-coding
chr16:68224671|68225678	58	129	0	0	0	0	0	0	79		0.412059	0.617417	0	0	0	0	0	0	0.601538		NR_106831	ENSG00000103067	MIR6773	ncRNA
chr16:75425278|75448593	0	72	77	0	0	0	0	77	0		0	0.344605	0.516125	0	0	0	0	0.467545	0		NM_006324	ENSG00000153774	CFDP1	protein-coding
chr16:84773915|84779279	0	120	0	0	121	0	0	82	0		0	0.574342	0	0	0.69345	0	0	0.497905	0		NM_005153	ENSG00000103194	USP10	protein-coding
chr17:20107646|20109225	58	94	46	61	74	42	61	56	14		0.412059	0.449901	0.308334	0.405453	0.424093	0.215218	0.459988	0.340032	0.106602		NM_152904	ENSG00000128487	SPECC1	protein-coding
chr17:26449629|26499644	0	231	0	203	0	0	0	241	0		0	1.10561	0	1.34929	0	0	0	1.46335	0		NM_021093	ENSG00000237575	PYY2	pseudo
chr17:30689933|30695033	0	0	643	0	796	0	504	0	480		0	0	4.30998	0	4.56187	0	3.80056	0	3.65491		NM_003457	ENSG00000010244	ZNF207	protein-coding
chr17:35310186|35311207	0	530	402	461	561	621	343	0	252		0	2.53668	2.69457	3.06416	3.21509	3.18215	2.58649	0	1.91883		NM_012138	ENSG00000275700	AATF	protein-coding
chr17:44248221|44249598	92	0	111	0	223	0	0	0	0		0.653611	0	0.744024	0	1.27801	0	0	0	0		NM_015443	ENSG00000120071	KANSL1	protein-coding
chr17:65941525|65944422	0	279	0	208	240	250	0	240	0		0	1.33534	0	1.38253	1.37544	1.28106	0	1.45728	0		NM_181655	ENSG00000186665	C17orf58	protein-coding
chr17:65941525|65972074	136	282	0	0	0	0	174	254	0		0.966208	1.3497	0	0	0	0	1.3121	1.54229	0		NM_181655	ENSG00000186665	C17orf58	protein-coding
chr17:80521230|80526077	0	0	0	0	0	74	59	46	0		0	0	0	0	0	0.379194	0.444906	0.279312	0		NM_004514	ENSG00000141568	FOXK2	protein-coding
chr18:12999420|13019205	0	138	119	64	141	0	0	74	0		0	0.660493	0.797647	0.425393	0.80807	0	0	0.449329	0		NM_018069	ENSG00000101639	CEP192	protein-coding
chr18:12999420|13030607	74	0	143	0	133	135	47	0	0		0.525731	0	0.958517	0	0.762222	0.691772	0.354417	0	0		NM_018069	ENSG00000101639	CEP192	protein-coding
chr18:12999420|13042333	0	0	0	0	97	75	0	54	0		0	0	0	0	0.555906	0.384318	0	0.327888	0		NM_018069	ENSG00000101639	CEP192	protein-coding
chr18:19345733|19359646	0	244	0	221	0	418	0	0	0		0	1.16783	0	1.46894	0	2.14193	0	0	0		NM_020774	ENSG00000101752	MIB1	protein-coding
chr18:22804309|22807661	0	0	245	226	322	0	0	0	0		0	0	1.64221	1.50217	1.84538	0	0	0	0		NM_015461	ENSG00000198795	ZNF521	protein-coding
chr18:34646853|34647508	0	0	28	0	71	58	0	0	0		0	0	0.187682	0	0.406901	0.297206	0	0	0		NM_015476	ENSG00000134779	TPGS2	protein-coding
chr18:44470543|44483598	66	0	131	0	0	177	0	0	97		0.468895	0	0.878082	0	0	0.90699	0	0	0.738597		NM_004671	ENSG00000078043	PIAS2	protein-coding
chr18:48444480|48458730	0	241	0	0	187	0	0	142	0		0	1.15347	0	0	1.0717	0	0	0.862225	0		NM_018696	ENSG00000141642	ELAC1	protein-coding
chr18:51686135|51731527	0	618	0	0	0	495	421	0	0		0	2.95786	0	0	0	2.5365	3.17467	0	0		NR_002970	ENSG00000207233	SNORA37	snoRNA
chr18:9182380|9221997	87	213	108	172	150	149	65	88	69		0.618089	1.01946	0.723915	1.14324	0.859649	0.763511	0.490151	0.534337	0.525394		NM_015208	ENSG00000101745	ANKRD12	protein-coding
chr19:23541232|23545527	0	76	67	41	58	98	35	67	79		0	0.36375	0.449095	0.272517	0.332398	0.502175	0.263927	0.406825	0.601538		NM_003430	ENSG00000167232	ZNF91	protein-coding
chr2:102472439|102476326	1297	0	0	1383	0	0	0	0	775		9.2145	0	0	9.19248	0	0	0	0	5.90116		NR_103791		LINC01127	ncRNA
chr2:110321943|110350696	31	40	0	24	35	42	28	25	0		0.220239	0.191447	0	0.159522	0.200585	0.215218	0.211142	0.1518	0
chr2:136505837|136530117	0	0	281	0	370	0	0	257	186		0	0	1.88352	0	2.12047	0	0	1.56051	1.41628		NM_014607	ENSG00000144224	UBXN4	protein-coding
chr2:174819601|174820960	0	115	72	0	99	0	0	93	65		0	0.550411	0.48261	0	0.567368	0	0	0.564697	0.494936		NM_003111	ENSG00000172845	SP3	protein-coding
chr2:179400459|179407088	0	0	37	44	39	0	0	0	42		0	0	0.248008	0.292458	0.223509	0	0	0	0.319805		NR_038271	ENSG00000237298	TTN-AS1	ncRNA
chr2:197135917|197172809	185	454	304	267	446	642	172	383	0		1.31433	2.17293	2.03769	1.77469	2.55602	3.28976	1.29701	2.32558	0		NR_110225		LOC101927482	ncRNA
chr2:197157289|197172809	172	0	0	0	0	509	0	390	408		1.22197	0	0	0	0	2.60824	0	2.36808	3.10668		NR_110225		LOC101927482	ncRNA
chr2:203329532|203384924	0	0	506	0	0	891	561	1065	0		0	0	3.39168	0	0	4.56569	4.23038	6.46669	0		NM_001204	ENSG00000204217	BMPR2	protein-coding
chr2:203419975|203421254	864	1872	999	1298	2175	1913	1229	2087	1149		6.13826	8.95973	6.69621	8.6275	12.4649	9.80266	9.26762	12.6723	8.74895		NM_173511	ENSG00000138439	FAM117B	protein-coding
chr2:205422747|205424590	5	41	0	0	21	18	0	33	0		0.0355224	0.196233	0	0	0.120351	0.0922363	0	0.200376	0		NM_057177	ENSG00000116117	PARD3B	protein-coding
chr2:208841375|208842310	14	0	0	0	17	27	0	23	0		0.0994626	0	0	0	0.0974269	0.138354	0	0.139656	0		NM_001080475	ENSG00000178385	PLEKHM3	protein-coding
chr2:211018219|211019335	0	0	0	40	55	0	13	54	0		0	0	0	0.265871	0.315205	0	0.0980302	0.327888	0		NM_152519	ENSG00000144445	KANSL1L	protein-coding
chr2:216238045|216256537	3809	6303	2407	0	5195	0	5149	6617	0		27.0609	30.1673	16.1339	0	29.7725	0	38.8275	40.1785	0		NM_002026	ENSG00000115414	FN1	protein-coding
chr2:216608537|216615140	0	99	58	65	0	0	0	0	0		0	0.473832	0.388769	0.43204	0	0	0	0	0		NR_132383		LINC01614	ncRNA
chr2:230723488|230725247	0	392	0	0	0	428	0	419	0		0	1.87618	0	0	0	2.19317	0	2.54417	0		NM_004238	ENSG00000153827	TRIP12	protein-coding
chr2:230723488|230744844	0	0	0	0	336	403	0	336	0		0	0	0	0	1.92561	2.06507	0	2.04019	0		NM_004238	ENSG00000153827	TRIP12	protein-coding
chr2:231940225|231951895	0	0	940	792	0	0	676	0	0		0	0	6.30074	5.26424	0	0	5.09757	0	0		NM_002807	ENSG00000173692	PSMD1	protein-coding
chr2:232325380|232325565	16629	0	7246	12868	0	7609	8859	0	0		118.14	0	48.5693	85.5306	0	38.9903	66.8038	0	0		NR_004398	ENSG00000202400	SNORD82	snoRNA
chr2:232325380|232326283	17593	10628	0	13559	9694	0	0	0	0		124.989	50.8675	0	90.1235	55.5562	0	0	0	0		NR_004398	ENSG00000202400	SNORD82	snoRNA
chr2:233651860|233660931	0	260	176	0	271	0	0	215	152		0	1.24441	1.17971	0	1.5531	0	0	1.30548	1.15739		NM_002242	ENSG00000115474	KCNJ13	protein-coding
chr2:36623757|36669878	0	0	0	658	771	0	627	0	0		0	0	0	4.37357	4.4186	0	4.72807	0	0		NM_016441	ENSG00000150938	CRIM1	protein-coding
chr2:37543380|37544322	64	114	113	66	108	169	73	95	53		0.454686	0.545625	0.75743	0.438687	0.618947	0.865996	0.550477	0.576841	0.403563		NM_005813	ENSG00000115825	PRKD3	protein-coding
chr2:40655613|40657444	16	19	0	13	9	8	5	0	6		0.113672	0.0909374	0	0.086408	0.0515789	0.0409939	0.0377039	0	0.0456864		NM_021097	ENSG00000183023	SLC8A1	protein-coding
chr2:64778577|64780543	0	0	0	0	149	172	0	0	75		0	0	0	0	0.853918	0.881369	0	0	0.57108		NR_039633	ENSG00000283204	MIR4434	ncRNA
chr2:68717322|68772444	9	20	19	13	24	20	0	26	12		0.0639403	0.0957236	0.127355	0.086408	0.137544	0.102485	0	0.157872	0.0913728		NM_173545	ENSG00000169621	APLF	protein-coding
chr2:73659326|73682422	0	169	79	0	0	125	0	0	0		0	0.808865	0.52953	0	0	0.64053	0	0	0		NR_046762	ENSG00000230002	ALMS1-IT1	ncRNA
chr2:96579856|96581919	17	42	0	0	0	0	0	0	31		0.120776	0.20102	0	0	0	0	0	0	0.236046		NM_001010914	ENSG00000174501	ANKRD36C	protein-coding
chr2:96585481|96628295	0	0	47	0	29	0	13	0	42		0	0	0.315037	0	0.166199	0	0.0980302	0	0.319805		NM_001010914	ENSG00000174501	ANKRD36C	protein-coding
chr2:99802640|99812219	0	413	0	253	269	315	0	209	0		0	1.97669	0	1.68163	1.54164	1.61413	0	1.26905	0		NM_016503	ENSG00000185414	MRPL30	protein-coding
chr2:99811214|99812219	0	170	145	0	0	0	0	67	0		0	0.813651	0.971923	0	0	0	0	0.406825	0		NM_016503	ENSG00000185414	MRPL30	protein-coding
chr20:2903853|2945848	0	0	0	0	0	82	0	95	55		0	0	0	0	0	0.420187	0	0.576841	0.418792		NM_002836	ENSG00000132670	PTPRA	protein-coding
chr20:2944918|2945848	62	0	0	0	131	115	59	108	69		0.440477	0	0	0	0.75076	0.589287	0.444906	0.655777	0.525394		NM_002836	ENSG00000132670	PTPRA	protein-coding
chr20:34241450|34246936	0	98	0	0	175	161	0	0	0		0	0.469046	0	0	1.00292	0.825002	0	0	0		NM_003915	ENSG00000214078	CPNE1	protein-coding
chr20:34300941|34313077	0	161	0	0	209	219	110	0	0		0	0.770575	0	0	1.19778	1.12221	0.829486	0	0		NM_021100	ENSG00000244005	NFS1	protein-coding
chr20:34302107|34313077	146	192	147	0	193	241	113	180	0		1.03725	0.918947	0.985329	0	1.10608	1.23494	0.852109	1.09296	0		NM_021100	ENSG00000244005	NFS1	protein-coding
chr20:8720991|8746005	0	0	0	0	257	325	0	224	0		0	0	0	0	1.47287	1.66538	0	1.36013	0		NM_000933	ENSG00000101333	PLCB4	protein-coding
chr21:30693542|30702014	38	0	89	48	119	125	55	94	63		0.26997	0	0.59656	0.319045	0.681988	0.64053	0.414743	0.570769	0.479707		NM_001186	ENSG00000156273	BACH1	protein-coding
chr21:30698380|30702014	0	167	117	0	153	162	0	129	0		0	0.799292	0.784241	0	0.876842	0.830126	0	0.783289	0		NM_001186	ENSG00000156273	BACH1	protein-coding
chr21:33073308|33077780	106	303	177	128	0	0	82	0	0		0.753074	1.45021	1.18642	0.850786	0	0	0.618344	0	0		NM_020706	ENSG00000156304	SCAF4	protein-coding
chr22:22160139|22162135	0	0	0	249	0	0	199	188	0		0	0	0	1.65505	0	0	1.50062	1.14154	0		NM_002745	ENSG00000100030	MAPK1	protein-coding
chr22:29240115|29242500	0	0	0	5	0	21	7	0	0		0	0	0	0.0332338	0	0.107609	0.0527855	0	0		NM_032173	ENSG00000183579	ZNRF3	protein-coding
chr22:42262835|42267039	0	0	117	157	0	0	0	182	0		0	0	0.784241	1.04354	0	0	0	1.10511	0		NR_029507	ENSG00000207932	MIR33A	ncRNA
chr22:45574119|45574781	33	51	0	39	58	44	0	0	0		0.234448	0.244095	0	0.259224	0.332398	0.225466	0	0	0		NM_007172	ENSG00000093000	NUP50	protein-coding
chr22:46085592|46136418	0	356	0	196	0	350	0	0	0		0	1.70388	0	1.30277	0	1.79348	0	0	0		NM_013236	ENSG00000130638	ATXN10	protein-coding
chr22:50810449|50832564	18	0	0	23	0	0	0	21	0		0.127881	0	0	0.152876	0	0	0	0.127512	0		NM_014678	ENSG00000100239	PPP6R2	protein-coding
chr3:123649949|123667979	0	487	356	222	0	0	0	0	0		0	2.33087	2.38624	1.47558	0	0	0	0	0		NM_022757	ENSG00000175455	CCDC14	protein-coding
chr3:142455221|142467302	0	79	0	43	70	59	35	87	0		0	0.378108	0	0.285811	0.40117	0.30233	0.263927	0.528265	0		NM_003304	ENSG00000144935	TRPC1	protein-coding
chr3:169694734|169706147	0	432	0	0	333	402	219	248	198		0	2.06763	0	0	1.90842	2.05994	1.65143	1.50586	1.50765		NM_003262	ENSG00000008952	SEC62	protein-coding
chr3:169854207|169867032	0	235	0	0	0	266	150	216	0		0	1.12475	0	0	0	1.36305	1.13112	1.31155	0		NM_024947	ENSG00000173889	PHC3	protein-coding
chr3:170077487|170079217	252	458	333	303	477	544	208	331	287		1.79033	2.19207	2.23207	2.01397	2.73368	2.78758	1.56848	2.00983	2.18533		NM_005414	ENSG00000136603	SKIL	protein-coding
chr3:171830242|171969331	0	420	262	334	391	403	0	0	0		0	2.0102	1.75616	2.22002	2.24082	2.06507	0	0	0		NM_022763	ENSG00000075420	FNDC3B	protein-coding
chr3:171944661|171969331	0	728	435	0	0	599	604	0	529		0	3.48434	2.91577	0	0	3.06942	4.55463	0	4.02802		NM_022763	ENSG00000075420	FNDC3B	protein-coding
chr3:171965323|171969331	322	0	301	0	0	477	482	586	0		2.28764	0	2.01758	0	0	2.44426	3.63466	3.5582	0		NM_004122	ENSG00000121853	GHSR	protein-coding
chr3:196214270|196215554	0	209	0	101	155	0	0	0	0		0	1.00031	0	0.671324	0.888304	0	0	0	0		NM_152617	ENSG00000163961	RNF168	protein-coding
chr3:197592294|197602646	0	0	0	73	133	117	0	107	0		0	0	0	0.485214	0.762222	0.599536	0	0.649705	0		NM_032263	ENSG00000114473	IQCG	protein-coding
chr3:27453133|27493989	0	0	0	0	0	174	0	114	97		0	0	0	0	0	0.891617	0	0.692209	0.738597		NM_003615	ENSG00000033867	SLC4A7	protein-coding
chr3:43341246|43345284	0	255	238	237	0	378	248	0	0		0	1.22048	1.59529	1.57528	0	1.93696	1.87011	0	0		NM_017719	ENSG00000163788	SNRK	protein-coding
chr3:47079156|47088111	112	163	0	168	184	0	147	194	0		0.795701	0.780147	0	1.11666	1.0545	0	1.1085	1.17797	0		NR_024046		NRADDP	pseudo
chr3:47079156|47108608	0	0	0	139	149	144	0	0	76		0	0	0	0.923901	0.853918	0.73789	0	0	0.578695		NR_024046		NRADDP	pseudo
chr3:50004903|50012825	81	0	0	106	116	144	76	117	0		0.575462	0	0	0.704557	0.664795	0.73789	0.5731	0.710425	0		NM_005777	ENSG00000004534	RBM6	protein-coding
chr3:56626998|56628056	0	0	0	59	94	110	0	0	0		0	0	0	0.392159	0.538713	0.563666	0	0	0		NM_001012506	ENSG00000180376	CCDC66	protein-coding
chr3:71090479|71102924	0	0	0	248	0	298	229	0	0		0	0	0	1.6484	0	1.52702	1.72684	0	0		NM_032682	ENSG00000114861	FOXP1	protein-coding
chr4:106155054|106158508	21	73	54	33	81	84	30	81	43		0.149194	0.349391	0.361958	0.219343	0.46421	0.430436	0.226224	0.491833	0.327419		NM_017628	ENSG00000168769	TET2	protein-coding
chr4:128995615|129012667	0	260	0	0	182	0	0	0	123		0	1.24441	0	0	1.04304	0	0	0	0.936571		NM_018078	ENSG00000138709	LARP1B	protein-coding
chr4:129857810|129925031	0	182	130	64	0	142	0	91	0		0	0.871085	0.871379	0.425393	0	0.727642	0	0.552553	0		NM_144643	ENSG00000151466	SCLT1	protein-coding
chr4:140810511|140812121	0	131	74	83	94	122	0	144	89		0	0.62699	0.496016	0.551682	0.538713	0.625157	0	0.874369	0.677682		NM_002413	ENSG00000085871	MGST2	protein-coding
chr4:145573757|145580990	2009	4361	2279	0	0	0	0	3674	0		14.2729	20.8725	15.2759	0	0	0	0	22.3086	0		NR_037595	ENSG00000248890	HHIP-AS1	ncRNA
chr4:148775827|148803083	0	77	0	0	82	87	64	69	0		0	0.368536	0	0	0.469941	0.445809	0.48261	0.418969	0		NR_039962	ENSG00000264274	MIR4799	ncRNA
chr4:148778704|148803083	0	0	114	0	128	165	82	128	0		0	0	0.764133	0	0.733567	0.845499	0.618344	0.777217	0		NR_039962	ENSG00000264274	MIR4799	ncRNA
chr4:149356256|149358014	38	0	0	0	0	111	0	71	0		0.26997	0	0	0	0	0.56879	0	0.431113	0		NM_000901	ENSG00000151623	NR3C2	protein-coding
chr4:152095822|152108615	0	634	342	0	599	540	0	623	0		0	3.03444	2.2924	0	3.43286	2.76709	0	3.78286	0		NM_001009555	ENSG00000109686	SH3D19	protein-coding
chr4:153332455|153333681	46	0	63	49	62	92	50	62	37		0.326806	0	0.422284	0.325692	0.355322	0.47143	0.377039	0.376465	0.281733		NM_018315	ENSG00000109670	FBXW7	protein-coding
chr4:178272534|178274882	79	0	0	36	0	108	0	0	0		0.561253	0	0	0.239284	0	0.553418	0	0	0		NM_018248	ENSG00000109674	NEIL3	protein-coding
chr4:178274462|178274882	67	164	127	50	95	87	33	41	21		0.476	0.784934	0.851271	0.332338	0.544444	0.445809	0.248846	0.248952	0.159902		NM_018248	ENSG00000109674	NEIL3	protein-coding
chr4:178274462|178281831	0	177	143	41	0	99	37	0	21		0	0.847154	0.958517	0.272517	0	0.507299	0.279009	0	0.159902		NM_018248	ENSG00000109674	NEIL3	protein-coding
chr4:186168448|186188309	0	0	27	0	0	31	0	37	0		0	0	0.180979	0	0	0.158851	0	0.224664	0		NM_031953	ENSG00000109762	SNX25	protein-coding
chr4:1902353|1906105	84	140	0	0	108	135	0	0	0		0.596776	0.670065	0	0	0.618947	0.691772	0	0	0		NM_007331	ENSG00000109685	NSD2	protein-coding
chr4:3088666|3109150	25	0	29	0	0	0	0	44	0		0.177612	0	0.194385	0	0	0	0	0.267168	0		NR_045414		HTT-AS	ncRNA
chr4:41015600|41016415	419	464	179	425	384	319	380	360	0		2.97677	2.22079	1.19982	2.82488	2.2007	1.63463	2.8655	2.18592	0		NM_004307	ENSG00000163697	APBB2	protein-coding
chr4:48371866|48385801	86	161	89	171	159	125	88	109	95		0.610985	0.770575	0.59656	1.1366	0.911228	0.64053	0.663589	0.661849	0.723368		NM_020846	ENSG00000109171	SLAIN2	protein-coding
chr4:48371866|48396670	62	92	59	119	80	70	43	73	0		0.440477	0.440329	0.395472	0.790965	0.458479	0.358697	0.324254	0.443257	0		NM_020846	ENSG00000109171	SLAIN2	protein-coding
chr4:54280782|54294350	0	465	353	303	490	0	0	0	0		0	2.22557	2.36613	2.01397	2.80819	0	0	0	0		NM_030917	ENSG00000145216	FIP1L1	protein-coding
chr4:54280782|54310270	0	0	0	341	0	0	272	414	0		0	0	0	2.26655	0	0	2.05109	2.51381	0		NM_030917	ENSG00000145216	FIP1L1	protein-coding
chr4:54292039|54310270	0	0	0	401	0	701	326	436	0		0	0	0	2.66535	0	3.59209	2.4583	2.6474	0		NM_030917	ENSG00000145216	FIP1L1	protein-coding
chr4:56277781|56284152	0	320	278	217	363	447	199	395	248		0	1.53158	1.86341	1.44235	2.08035	2.29053	1.50062	2.39844	1.88837		NM_018475	ENSG00000134851	TMEM165	protein-coding
chr4:73944359|73958017	0	580	375	0	0	617	0	477	0		0	2.77598	2.51359	0	0	3.16165	0	2.89635	0		NM_173827	ENSG00000163626	COX18	protein-coding
chr4:73950966|73958017	204	0	333	356	482	523	290	426	259		1.44931	0	2.23207	2.36625	2.76234	2.67998	2.18683	2.58668	1.97213		NM_173827	ENSG00000163626	COX18	protein-coding
chr4:73956384|73958017	184	514	349	362	0	0	290	425	257		1.30722	2.4601	2.33932	2.40613	0	0	2.18683	2.5806	1.9569		NM_173827	ENSG00000163626	COX18	protein-coding
chr4:87967318|87968746	224	356	205	305	344	354	252	341	215		1.5914	1.70388	1.3741	2.02726	1.97146	1.81398	1.90028	2.07055	1.6371		NM_005935	ENSG00000172493	AFF1	protein-coding
chr4:95494502|95507595	453	819	586	653	823	773	537	639	376		3.21833	3.91988	3.92791	4.34034	4.71661	3.96104	4.0494	3.88001	2.86301		NM_006457	ENSG00000163110	PDLIM5	protein-coding
chr4:95494502|95539342	0	811	555	668	836	788	547	644	0		0	3.88159	3.72012	4.44004	4.79111	4.0379	4.12481	3.91037	0		NM_006457	ENSG00000163110	PDLIM5	protein-coding
chr4:95494502|95561601	440	0	0	598	0	731	529	0	0		3.12597	0	0	3.97477	0	3.74582	3.98907	0	0		NR_121610		BMPR1B-AS1	ncRNA
chr5:122881111|122893258	0	93	79	0	93	97	46	65	0		0	0.445115	0.52953	0	0.532982	0.497051	0.346876	0.394681	0		NM_004384	ENSG00000151292	CSNK1G3	protein-coding
chr5:122881111|122911657	0	84	0	57	81	0	0	0	0		0	0.402039	0	0.378866	0.46421	0	0	0	0		NM_004384	ENSG00000151292	CSNK1G3	protein-coding
chr5:132227856|132232932	612	1023	0	0	1043	0	0	0	0		4.34794	4.89626	0	0	5.97743	0	0	0	0		NM_052971	ENSG00000164406	LEAP2	protein-coding
chr5:159516513|159521072	50	0	96	0	0	173	0	0	0		0.355224	0	0.64348	0	0	0.886493	0	0	0		NM_052927	ENSG00000170234	PWWP2A	protein-coding
chr5:176636637|176639196	235	349	270	305	357	448	0	313	227		1.66955	1.67038	1.80979	2.02726	2.04596	2.29566	0	1.90054	1.72847		NM_022455	ENSG00000165671	NSD1	protein-coding
chr5:176963359|176966148	0	0	14	0	19	34	16	23	23		0	0	0.0938408	0	0.108889	0.174224	0.120653	0.139656	0.175131		NM_019057	ENSG00000146067	FAM193B	protein-coding
chr5:177046079|177059739	0	42	0	9	0	48	0	0	35		0	0.20102	0	0.0598209	0	0.245963	0	0	0.266504		NM_007255	ENSG00000027847	B4GALT7	protein-coding
chr5:179688684|179707608	0	106	0	0	110	0	0	0	79		0	0.507335	0	0	0.630409	0	0	0	0.601538		NM_002752	ENSG00000050748	MAPK9	protein-coding
chr5:36953720|36976504	0	309	0	189	338	365	0	0	0		0	1.47893	0	1.25624	1.93708	1.87035	0	0	0		NM_015384	ENSG00000164190	NIPBL	protein-coding
chr5:36982267|36986403	71	246	170	127	225	212	76	186	0		0.504418	1.1774	1.1395	0.84414	1.28947	1.08634	0.5731	1.12939	0		NM_015384	ENSG00000164190	NIPBL	protein-coding
chr5:36984778|36986403	0	453	0	0	443	449	0	372	0		0	2.16814	0	0	2.53883	2.30078	0	2.25879	0		NM_015384	ENSG00000164190	NIPBL	protein-coding
chr5:56542127|56546968	0	360	0	0	422	0	0	316	0		0	1.72302	0	0	2.41848	0	0	1.91875	0		NM_022913	ENSG00000062194	GPBP1	protein-coding
chr5:64625205|64769779	0	511	0	161	375	309	117	392	0		0	2.44574	0	1.07013	2.14912	1.58339	0.882272	2.38023	0		NM_197941	ENSG00000049192	ADAMTS6	protein-coding
chr5:64747302|64769779	108	582	207	170	456	352	119	436	181		0.767283	2.78556	1.3875	1.12995	2.61333	1.80373	0.897353	2.6474	1.37821		NM_197941	ENSG00000049192	ADAMTS6	protein-coding
chr5:65349234|65350779	0	234	227	117	279	308	96	225	0		0	1.11997	1.52156	0.777672	1.59895	1.57826	0.723915	1.3662	0		NM_139168	ENSG00000153914	SREK1	protein-coding
chr5:94204038|94259726	0	308	182	247	0	0	278	0	138		0	1.47414	1.21993	1.64175	0	0	2.09634	0	1.05079		NM_024717	ENSG00000175471	MCTP1	protein-coding
chr6:131276245|131277639	108	113	71	120	92	81	90	69	77		0.767283	0.540838	0.475907	0.797612	0.527251	0.415063	0.678671	0.418969	0.586309		NM_001431	ENSG00000079819	EPB41L2	protein-coding
chr6:13632602|13644961	0	349	271	218	290	389	0	325	194		0	1.67038	1.81649	1.449	1.66199	1.99333	0	1.9734	1.47719		NM_016167	ENSG00000225921	NOL7	protein-coding
chr6:13639795|13644961	0	221	199	0	0	0	125	0	0		0	1.05775	1.33388	0	0	0	0.942598	0	0		NM_016167	ENSG00000225921	NOL7	protein-coding
chr6:136472298|136476896	0	0	0	0	0	251	137	0	167		0	0	0	0	0	1.28618	1.03309	0	1.27161		NM_138419	ENSG00000146410	MTFR2	protein-coding
chr6:144086398|144086935	501	833	682	418	600	799	0	616	571		3.55934	3.98689	4.57139	2.77835	3.4386	4.09427	0	3.74036	4.34782		NM_032860	ENSG00000135521	LTV1	protein-coding
chr6:144086398|144098520	0	0	0	397	534	0	360	478	0		0	0	0	2.63877	3.06035	0	2.71468	2.90242	0		NM_032860	ENSG00000135521	LTV1	protein-coding
chr6:146125508|146127557	0	231	154	146	232	257	0	205	0		0	1.10561	1.03225	0.970428	1.32959	1.31693	0	1.24476	0		NM_032145	ENSG00000118496	FBXO30	protein-coding
chr6:149699154|149700654	141	331	0	0	326	333	0	358	0		1.00173	1.58423	0	0	1.8683	1.70637	0	2.17378	0		NM_001002255	ENSG00000177688	SUMO4	protein-coding
chr6:149997396|150016357	0	279	0	145	0	342	0	0	0		0	1.33534	0	0.963781	0	1.75249	0	0	0		NM_004690	ENSG00000131023	LATS1	protein-coding
chr6:151669846|151674887	966	2308	2366	1164	2352	3263	1065	2534	2531		6.86292	11.0465	15.8591	7.73684	13.4793	16.7204	8.03094	15.3865	19.2721		NM_005100	ENSG00000131016	AKAP12	protein-coding
chr6:158703295|158735300	46	65	46	74	71	94	60	81	45		0.326806	0.311102	0.308334	0.491861	0.406901	0.481678	0.452447	0.491833	0.342648		NM_020245	ENSG00000130338	TULP4	protein-coding
chr6:158733083|158735300	61	108	62	85	114	145	79	124	82		0.433373	0.516907	0.415581	0.564975	0.653333	0.743014	0.595722	0.752929	0.624381		NM_020245	ENSG00000130338	TULP4	protein-coding
chr6:161455291|161471011	74	105	116	74	126	0	0	0	73		0.525731	0.502549	0.777538	0.491861	0.722105	0	0	0	0.555851		NM_005922	ENSG00000085511	MAP3K4	protein-coding
chr6:161469648|161471011	69	0	127	0	128	175	0	0	0		0.490209	0	0.851271	0	0.733567	0.896741	0	0	0		NM_005922	ENSG00000085511	MAP3K4	protein-coding
chr6:170626458|170639638	0	0	0	86	78	0	0	86	0		0	0	0	0.571622	0.447017	0	0	0.522193	0		NR_039787	ENSG00000266245	MIR4644	ncRNA
chr6:18236683|18258636	286	0	234	0	278	218	0	0	0		2.03188	0	1.56848	0	1.59322	1.11708	0	0	0		NM_003472	ENSG00000124795	DEK	protein-coding
chr6:30638187|30639051	0	63	0	80	0	0	50	0	0		0	0.301529	0	0.531741	0	0	0.377039	0	0		NM_003587	ENSG00000204560	DHX16	protein-coding
chr6:35825038|35840505	0	0	0	0	307	0	203	300	0		0	0	0	0	1.75941	0	1.53078	1.8216	0		NM_003137	ENSG00000096063	SRPK1	protein-coding
chr6:47251674|47254331	0	58	0	53	0	96	0	79	72		0	0.277598	0	0.352279	0	0.491927	0	0.479689	0.548237		NM_014452	ENSG00000146072	TNFRSF21	protein-coding
chr6:4891947|4892613	43	0	0	50	48	62	30	54	32		0.305492	0	0	0.332338	0.275088	0.317703	0.226224	0.327888	0.243661		NM_004824	ENSG00000153046	CDYL	protein-coding
chr6:7176888|7189555	51	91	0	0	70	0	0	0	0		0.362328	0.435542	0	0	0.40117	0	0	0	0		NM_002955	ENSG00000124782	RREB1	protein-coding
chr6:73005640|73043538	0	25	0	0	0	0	6	0	5		0	0.119655	0	0	0	0	0.0452447	0	0.038072		NM_014989	ENSG00000079841	RIMS1	protein-coding
chr6:82923944|82924546	0	311	0	322	325	331	0	261	0		0	1.4885	0	2.14026	1.86257	1.69612	0	1.58479	0		NM_015525	ENSG00000005700	IBTK	protein-coding
chr6:87920169|87928449	20	48	0	0	0	73	0	0	0		0.142089	0.229737	0	0	0	0.374069	0	0	0		NM_015021	ENSG00000188994	ZNF292	protein-coding
chr7:102960056|102963241	224	0	0	313	253	0	0	0	0		1.5914	0	0	2.08044	1.44994	0	0	0	0		NM_014377	ENSG00000105821	DNAJC2	protein-coding
chr7:107558369|107560258	385	661	0	0	708	0	0	0	377		2.73522	3.16367	0	0	4.05754	0	0	0	2.87063		NM_000108	ENSG00000091140	DLD	protein-coding
chr7:11021999|11030474	0	0	218	218	0	385	166	202	0		0	0	1.46124	1.449	0	1.97283	1.25177	1.22655	0		NM_014660	ENSG00000106443	PHF14	protein-coding
chr7:127013396|127017383	0	0	0	71	0	124	0	85	80		0	0	0	0.471921	0	0.635405	0	0.516121	0.609152		NM_176814	ENSG00000048405	ZNF800	protein-coding
chr7:139415731|139416814	202	277	177	0	268	330	227	252	169		1.4351	1.32577	1.18642	0	1.53591	1.691	1.71176	1.53015	1.28683		NM_022740	ENSG00000064393	HIPK2	protein-coding
chr7:141336760|141349133	43	89	0	0	0	0	0	48	0		0.305492	0.42597	0	0	0	0	0	0.291456	0		NM_001080392	ENSG00000257093	KIAA1147	protein-coding
chr7:158662546|158669382	0	62	34	72	63	0	48	49	41		0	0.296743	0.227899	0.478567	0.361053	0	0.361958	0.297528	0.31219		NM_018051	ENSG00000126870	WDR60	protein-coding
chr7:158672375|158698782	0	76	45	0	0	94	0	81	0		0	0.36375	0.301631	0	0	0.481678	0	0.491833	0		NM_018051	ENSG00000126870	WDR60	protein-coding
chr7:24659671|24720139	0	142	0	0	0	160	0	0	88		0	0.679638	0	0	0	0.819878	0	0	0.670067		NM_016447	ENSG00000105926	MPP6	protein-coding
chr7:24663282|24708279	0	74	0	0	74	72	0	0	0		0	0.354177	0	0	0.424093	0.368945	0	0	0		NM_016447	ENSG00000105926	MPP6	protein-coding
chr7:24663285|24708279	0	0	61	58	71	70	0	57	0		0	0	0.408878	0.385513	0.406901	0.358697	0	0.346104	0		NM_016447	ENSG00000105926	MPP6	protein-coding
chr7:24663285|24720139	0	167	0	0	125	0	115	0	0		0	0.799292	0	0	0.716374	0	0.86719	0	0		NM_016447	ENSG00000105926	MPP6	protein-coding
chr7:30590252|30601744	0	0	0	26	46	55	32	61	36		0	0	0	0.172816	0.263626	0.281833	0.241305	0.370393	0.274118		NR_038889		LOC401320	ncRNA
chr7:30590252|30614497	0	0	0	30	0	61	0	92	0		0	0	0	0.199403	0	0.312578	0	0.558625	0		NR_038889		LOC401320	ncRNA
chr7:40027198|40041630	0	0	86	123	119	147	0	119	0		0	0	0.576451	0.817552	0.681988	0.753263	0	0.722569	0		NM_003718	ENSG00000065883	CDK13	protein-coding
chr7:72891198|72892899	0	0	564	0	648	0	0	588	0		0	0	3.78045	0	3.71368	0	0	3.57034	0		NM_003508	ENSG00000188763	FZD9	protein-coding
chr7:77236552|77261742	0	0	997	0	1387	1434	503	1251	0		0	0	6.68281	0	7.94889	7.34816	3.79301	7.59608	0		NM_198467	ENSG00000187257	RSBN1L	protein-coding
chr7:77236552|77265166	0	0	973	0	0	1405	0	1214	714		0	0	6.52194	0	0	7.19955	0	7.37142	5.43668		NM_198467	ENSG00000187257	RSBN1L	protein-coding
chr7:91924203|91957214	0	109	0	0	104	0	0	114	0		0	0.521694	0	0	0.596023	0	0	0.692209	0		NM_019004	ENSG00000001629	ANKIB1	protein-coding
chr7:91924203|91981956	0	209	0	0	235	245	0	0	0		0	1.00031	0	0	1.34678	1.25544	0	0	0		NM_019004	ENSG00000001629	ANKIB1	protein-coding
chr7:97820040|97823884	44	0	0	63	48	44	0	37	0		0.312597	0	0	0.418746	0.275088	0.225466	0	0.224664	0		NM_177455	ENSG00000180535	BHLHA15	protein-coding
chr7:99090663|99092254	38	46	0	49	59	70	0	34	0		0.26997	0.220164	0	0.325692	0.338129	0.358697	0	0.206448	0		NM_032164	ENSG00000160908	ZNF394	protein-coding
chr8:131164982|131193126	0	631	449	478	754	750	0	0	0		0	3.02008	3.00961	3.17716	4.32117	3.84318	0	0	0		NR_045385	ENSG00000280543	ASAP1-IT2	ncRNA
chr8:135612679|135622898	0	0	14	31	0	30	0	30	0		0	0	0.0938408	0.20605	0	0.153727	0	0.18216	0		NR_002438	ENSG00000248492	ZFAT-AS1	ncRNA
chr8:141828376|141900868	0	508	0	0	503	607	291	426	0		0	2.43138	0	0	2.88269	3.11041	2.19437	2.58668	0		NM_005607	ENSG00000169398	PTK2	protein-coding
chr8:141856359|141900868	194	408	323	268	0	428	0	0	0		1.37827	1.95276	2.16504	1.78133	0	2.19317	0	0	0		NM_005607	ENSG00000169398	PTK2	protein-coding
chr8:141889570|141900868	245	539	360	332	464	528	244	0	0		1.7406	2.57975	2.41305	2.20673	2.65918	2.7056	1.83995	0	0		NM_005607	ENSG00000169398	PTK2	protein-coding
chr8:38194823|38205733	0	310	167	0	251	0	148	0	0		0	1.48372	1.11939	0	1.43848	0	1.11604	0	0		NM_017778	ENSG00000147548	NSD3	protein-coding
chr8:38205015|38205733	69	164	0	121	143	116	78	0	0		0.490209	0.784934	0	0.804259	0.819532	0.594411	0.588181	0	0		NM_017778	ENSG00000147548	NSD3	protein-coding
chr8:42761316|42873637	0	168	0	112	0	126	0	0	0		0	0.804078	0	0.744438	0	0.645654	0	0	0		NM_032410	ENSG00000168172	HOOK3	protein-coding
chr8:478895|481576	8	0	6	9	5	18	0	0	10		0.0568358	0	0.0402175	0.0598209	0.028655	0.0922363	0	0	0.076144		NM_175075	ENSG00000180190	TDRP	protein-coding
chr8:61653818|61655656	0	109	0	79	76	155	82	109	0		0	0.521694	0	0.525095	0.435555	0.794257	0.618344	0.661849	0		NM_017780	ENSG00000171316	CHD7	protein-coding
chr8:64098706|64100303	413	0	0	525	773	874	0	0	0		2.93415	0	0	3.48955	4.43006	4.47858	0	0	0		NM_152758	ENSG00000185728	YTHDF3	protein-coding
chr8:68930081|68942893	202	0	184	210	0	0	0	0	0		1.4351	0	1.23334	1.39582	0	0	0	0	0		NM_024870	ENSG00000046889	PREX2	protein-coding
chr9:110062422|110074018	100	0	0	0	0	73	68	0	0		0.710447	0	0	0	0	0.374069	0.512773	0	0		NM_002874	ENSG00000119318	RAD23B	protein-coding
chr9:112898407|112900819	0	0	0	397	0	380	407	0	240		0	0	0	2.63877	0	1.94721	3.0691	0	1.82746		NM_001004065	ENSG00000241978	AKAP2	protein-coding
chr9:114549073|114550227	4	18	11	7	10	22	0	27	3		0.0284179	0.0861512	0.0737321	0.0465274	0.0573099	0.112733	0	0.163944	0.0228432		NM_173521	ENSG00000165181	C9orf84	protein-coding
chr9:115013209|115060196	0	0	0	470	657	770	0	448	0		0	0	0	3.12398	3.76526	3.94566	0	2.72026	0		NM_005156	ENSG00000119314	PTBP3	protein-coding
chr9:128419930|128434922	0	498	278	320	437	434	291	391	0		0	2.38352	1.86341	2.12697	2.50444	2.22392	2.19437	2.37416	0		NM_024117	ENSG00000119487	MAPKAP1	protein-coding
chr9:14120439|14179779	0	867	0	0	695	637	0	748	0		0	4.14962	0	0	3.98304	3.26414	0	4.54186	0		NM_005596	ENSG00000147862	NFIB	protein-coding
chr9:16435553|16437522	158	201	98	210	146	155	196	178	97		1.12251	0.962022	0.656886	1.39582	0.836725	0.794257	1.47799	1.08082	0.738597		NM_001271829	ENSG00000205549	C9orf92	protein-coding
chr9:19286767|19305525	0	122	0	103	126	111	0	0	0		0	0.583914	0	0.684617	0.722105	0.56879	0	0	0		NM_017925	ENSG00000137145	DENND4C	protein-coding
chr9:33944363|33956144	0	665	0	415	0	805	0	587	0		0	3.18281	0	2.75841	0	4.12501	0	3.56427	0		NR_003685	ENSG00000238886	SNORD121A	snoRNA
chr9:33948372|33953472	427	608	517	0	0	843	0	620	0		3.03361	2.91	3.46541	0	0	4.31973	0	3.76465	0		NR_003685	ENSG00000238886	SNORD121A	snoRNA
chr9:33948372|33956144	0	580	0	402	0	733	426	0	0		0	2.77598	0	2.672	0	3.75607	3.21237	0	0		NR_003685	ENSG00000238886	SNORD121A	snoRNA
chr9:33953283|33996331	341	0	0	0	0	638	0	462	339		2.42263	0	0	0	0	3.26926	0	2.80527	2.58128		NR_003685	ENSG00000238886	SNORD121A	snoRNA
chr9:33960824|33989124	0	792	637	493	853	0	565	0	0		0	3.79065	4.26976	3.27686	4.88854	0	4.26054	0	0		NR_003685	ENSG00000238886	SNORD121A	snoRNA
chr9:33971649|34017187	0	459	407	0	0	0	0	0	309		0	2.19686	2.72809	0	0	0	0	0	2.35285		NR_003685	ENSG00000238886	SNORD121A	snoRNA
chr9:33986758|34017187	0	425	320	0	423	424	274	0	256		0	2.03413	2.14493	0	2.42421	2.17268	2.06617	0	1.94929		NM_018449	ENSG00000137073	UBAP2	protein-coding
chr9:35546427|35548532	0	0	19	0	49	78	0	0	0		0	0	0.127355	0	0.280819	0.39969	0	0	0		NM_014806	ENSG00000198853	RUSC2	protein-coding
chr9:35685431|35689214	0	2122	0	2481	0	0	2909	0	0		0	10.1563	0	16.4906	0	0	21.9361	0	0		NM_003289	ENSG00000198467	TPM2	protein-coding
chr9:37126309|37126939	0	125	0	76	104	0	48	108	0		0	0.598273	0	0.505154	0.596023	0	0.361958	0.655777	0		NM_032226	ENSG00000147905	ZCCHC7	protein-coding
chr9:37126309|37127260	0	46	29	33	0	0	0	58	34		0	0.220164	0.194385	0.219343	0	0	0	0.352176	0.25889		NM_032226	ENSG00000147905	ZCCHC7	protein-coding
chr9:5968019|5969436	0	0	84	0	148	107	0	122	0		0	0	0.563045	0	0.848187	0.548293	0	0.740785	0		NR_039811	ENSG00000263575	MIR4665	ncRNA
chr9:5968019|5988545	44	67	38	58	90	94	34	91	0		0.312597	0.320674	0.254711	0.385513	0.515789	0.481678	0.256387	0.552553	0		NR_039811	ENSG00000263575	MIR4665	ncRNA
chr9:6420912|6434173	0	74	37	0	0	0	0	71	0		0	0.354177	0.248008	0	0	0	0	0.431113	0		NM_152896	ENSG00000147854	UHRF2	protein-coding
chr9:86274695|86284242	0	0	428	0	0	632	415	0	0		0	0	2.86885	0	0	3.23852	3.12943	0	0		NM_001001551	ENSG00000148057	IDNK	protein-coding
chr9:86292642|86301070	0	0	624	0	0	896	0	0	484		0	0	4.18262	0	0	4.59132	0	0	3.68537		NM_013438	ENSG00000135018	UBQLN1	protein-coding
chr9:86293356|86301070	494	702	589	0	0	797	0	670	422		3.50961	3.3599	3.94802	0	0	4.08402	0	4.06825	3.21328		NM_013438	ENSG00000135018	UBQLN1	protein-coding
chrX:10031485|10066619	0	47	0	0	37	75	0	58	31		0	0.22495	0	0	0.212047	0.384318	0	0.352176	0.236046		NM_015691	ENSG00000047644	WWC3	protein-coding
chrX:107083900|107097934	0	0	32	51	0	0	0	0	34		0	0	0.214493	0.338985	0	0	0	0	0.25889		NM_012216	ENSG00000080561	MID2	protein-coding
chrX:117521303|117532433	0	148	0	148	0	182	0	0	0		0	0.708355	0	0.983722	0	0.932611	0	0	0		NR_031685	ENSG00000221463	MIR1277	ncRNA
chrX:131415123|131417060	3	32	0	0	33	21	0	25	23		0.0213134	0.153158	0	0	0.189123	0.107609	0	0.1518	0.175131		NM_021183	ENSG00000123728	RAP2C	protein-coding
chrX:139865340|139866824	14	0	71	35	63	0	29	0	0		0.0994626	0	0.475907	0.232637	0.361053	0	0.218683	0	0		NM_004065	ENSG00000184258	CDR1	protein-coding

## Sheet: TableS4_Ratios_Candidates
Table S4. Candidates identified by RNAseq and selected for validation. The circular-to-linear ratios are highlighted in grey. For each transcript type the normalized counts of each condition were averaged (avg._ctrl/ 16h/ 36h).
Gene Name	NORMALIZED COUNTS [cpm] of CIRCULAR TRANSCRIPTS															NORMALIZED COUNTS [cpm] of LINEAR TRANSCRIPTS					CIRC.LIN RATIOS				RANK
	circrna_id	Back-splice junction	ctrl_1	ctrl_2	ctrl_3	16h_1	16h_2	16h_3	36h_1	36h_2	36h_3	avg._ctrl	avg._16h	avg._36h		lin.junction.with.max.cov	avg._ctrl	avg._16h	avg._36h		avg._ctrl	avg._16h	avg._36h		circ.lin_ctrl
GON4L	hsa_circ_0000139	chr1:155823067|155823597	0.0142089	0.0239309	0.0201088	0.0332338	0.0630409	0.0307454	0.0226224	0	0	0.0194162	0.0423401	0.00754078		155796819-155823067	0.213005	0.372307	0.36726		0.0911538	0.113723	0.0202542		20
ELK4	hsa_circ_0000175	chr1:205585606|205593019	0.0923581	0.114868	0.100544	0.112995	0.103158	0.117857	0.0754078	0.145728	0.144674	0.10259	0.111337	0.121937		205593019-205600759	0.428111	0.507719	0.485899		0.239634	0.219288	0.240165		10
ARID1A	hsa_circ_0008494	chr1:27056142|27059283	0.0639403	0	0.127355	0.166169	0.0687719	0.179348	0.128193	0.109296	0.129445	0.0637652	0.138096	0.122311		27059283-27087346	0.225359	0.286067	0.235392		0.28295	0.482742	0.427563		8
RERE	NA	chr1:8716032|8716500	0.0355224	0.0574342	0.0603263	0.0598209	0.0515789	0.0409939	0.0527855	0.0971521	0	0.0510943	0.0507979	0.0499792		8684439-8716032	0.268979	0.43141	0.430037		0.189956	0.117749	0.115851		11
SLF2	hsa_circ_0006654	chr10:102683732|102685776	0.0923581	0.16273	0.154167	0.0531741	0	0	0.0678671	0.0850081	0.0456864	0.136418	0.0177247	0.0661872		102678198-102683732	0.51305	0.615697	0.528992		0.265897	0.028788	0.1075		9
ZBTB44	hsa_circ_0002484	chr11:130130751|130131824	0	0.0239309	0.0402175	0.0132935	0.022924	0.0307454	0	0.0607201	0.038072	0.0213828	0.022321	0.0329307		130109791-130130751	0.233361	0.270423	0.210249		0.0916297	0.0825411	0.121775		19
FGD6	NA	chr12:95602619|95605043	0.113672	0.110082	0.147464	0.0664677	0	0.0717393	0.105571	0	0	0.123739	0.046069	0.0351903		95566520-95602619	0.153217	0.215903	0.225069		0.807608	0.213378	0.162991		4
SPECC1	hsa_circ_0000745	chr17:20107646|20109225	0.20603	0.22495	0.167573	0.126289	0.137544	0.128106	0.226224	0.133584	0.0533008	0.199518	0.130646	0.137703		20109225-20130725	0.107787	0.203173	0.156939		1.85104	0.643029	0.677762		1
ANKRD12	hsa_circ_0000826	chr18:9182380|9221997	0.0355224	0.0670065	0.0737321	0.179463	0.0802339	0.0717393	0.0678671	0.0607201	0.0456864	0.0587537	0.110479	0.0580912		9221997-9254208	0.577263	0.738674	0.272748		0.10178	0.149564	0.0786426		16
SLC8A1	hsa_circ_0000994	chr2:40655613|40657444	0.0355224	0.0574342	0	0.0531741	0.022924	0.0358697	0.0150816	0	0.0228432	0.0309855	0.0373226	0.0126416		40404995-40655613	0.0235218	0.0124808	0.00912427		1.31731	2.99041	1.01289		2
APLF	hsa_circ_0001023	chr2:68717322|68772444	0.0213134	0.0191447	0.0335146	0.0332338	0.022924	0.0153727	0	0.0607201	0.0228432	0.0246576	0.0238435	0.0278544		68694959-68717322	0.0234088	0.0295745	0.0126336		1.05335	0.806218	0.941839		3
FBXW7	hsa_circ_0001451	chr4:153332455|153333681	0.0710447	0	0.134058	0.0731144	0.0573099	0.0768636	0.0754078	0.0667921	0.038072	0.0683677	0.069096	0.0600906		153271276-153332455	0.234625	0.253127	0.198357		0.291391	0.27297	0.237394		7
SLAIN2	NA	chr4:48371866|48385801	0.0213134	0.0239309	0.0134058	0.0465274	0.0515789	0.0614908	0.0301631	0.018216	0.0456864	0.0195501	0.0531991	0.0313552		48385801-48422141	0.202791	0.298335	0.242241		0.0964049	0.17832	0.1051		17
ADAMTS6	hsa_circ_0072688	chr5:64747302|64769779	0.0994626	0.358964	0.227899	0.132935	0.412632	0.240839	0.143275	0.388609	0.220818	0.228775	0.262135	0.2509		64769779-64777169	1.72338	1.84156	1.71224		0.132748	0.142344	0.136244		14
WDR60	hsa_circ_0001778	chr7:158662546|158669382	0	0.0382894	0.0335146	0.0265871	0.040117	0	0.0150816	0.0546481	0.0609152	0.0239347	0.0222347	0.0435483		158669382-158672374	0.230375	0.273831	0.242591		0.103895	0.0811986	0.159034		15
KIAA2026	NA	chr9:5968019|5988545	0.0213134	0.00957236	0.0469204	0.0531741	0.0630409	0.0409939	0.0150816	0.0425041	0	0.0259354	0.052403	0.0191952		5988545-6007194	0.179183	0.377222	0.341913		0.144743	0.138918	0.0508858		12
